# Supplementary material for: Evaluation of professional course teaching behavior and self-reported professional competence in medical students: the effects of professional identity evaluation and campus environment satisfaction
Source: BMC Med Educ. 2026 Apr 1;26:757. doi: 10.1186/s12909-026-09096-9 (PMC13169884; doi:10.1186/s12909-026-09096-9)
Supplement: Supplementary file 1 — Supplementary Material 1. [file 12909_2026_9096_MOESM1_ESM.xlsx]

## Sheet: Sheet1
Appendix 1 Content of the questionnaire survey
Professional Identity Evaluation	Seven items	Always keep an eye on the industry hotspots and cutting-edge trends related to one's major
		The personality traits are suitable for studying in this major
		I find the learning process of this major full of fun
		Take the initiative to learn professional knowledge
		If I choose a new major, I will still choose this one
		Be willing to choose a job that is related to this major
		I am confident about the future development of this major
Campus Environment Satisfaction	Eleven items	Satisfaction with the campus natural environment
		Satisfaction with school atmosphere and academic style
		Satisfaction with the number of self-study classrooms
		Satisfaction with classrooms and teaching facilities
		Satisfaction with hardware facilities such as computers
		Satisfaction with the course resources and content of online learning
		Satisfaction with accommodation conditions
		Satisfaction with library resources (including electronic resources)
		Satisfaction with the conditions of the experimental and training rooms
		Satisfaction with infrastructure such as sports culture
		Campus network satisfaction
Self-Reported Professional Competence	Eleven items	The improvement in your sense of responsibility this semester compared to the previous academic year
		Compared with the previous academic year, your communication awareness has improved this semester
		The improvement of your cost-benefit awareness this semester compared to the previous academic year
		The improvement of your learning concepts this semester compared to the previous academic year
		Compared with the previous academic year, your improvement in respecting others this semester
		Compared with the previous academic year, your attitude of being realistic and pragmatic has improved this semester
		The improvement of your innovative awareness this semester compared to the previous academic year
		The improvement of your team spirit this semester compared to the previous academic year
		The improvement of your legal awareness this semester compared to the previous academic year
		Compared with the previous academic year, you have considered the improvement of patients' benefits this semester
		Your improvement in critical thinking this semester compared to the previous academic year
Teaching Behavior Evaluation of Professional Course Teachers	Thirteen items	Incorporate interactive sessions into the classroom, emphasizing student participation (such as asking questions and discussing)
		Provide case or example discussions
		Provide tutoring and answer students' questions after class
		The goals and requirements of the course were clearly explained to the students
		Conduct classroom teaching in an organized and planned manner
		Encourage mutual assistance and support among classmates
		Feed back the examination results to the students
		Stimulate students' interest in learning in the classroom
		Use information technology to assist classroom teaching
		Adopt the project-based teaching method of group cooperation
		Integrate theoretical teaching with practical teaching, and learn while doing
		Attach great importance to fostering virtue and nurturing talent, and pay attention to giving full play to the role of courses in educating people
		Conduct blended teaching by utilizing both online and offline resources
